# Supplementary material for: Factors Influencing Isolation Behavior of Dogs: A Holder-Based Questionnaire and Behavioral and Saliva Cortisol Responses during Separation
Source: Animals (Basel). 2023 Dec 2;13(23):3735. doi: 10.3390/ani13233735 (PMC10705200; doi:10.3390/ani13233735)
Supplement: Supplementary file 1 [file animals-13-03735-s001.zip]

Archive with 1 entries (1 files):
- animals-2661349-Supplementary Material.pdf
